# Supplementary material for: Loss of the Na+/K+ cation pump CATP-1 suppresses nekl-associated molting defects
Source: G3 (Bethesda). 2024 Oct 21;14(12):jkae244. doi: 10.1093/g3journal/jkae244 (PMC11631496; doi:10.1093/g3journal/jkae244)
Supplement: jkae244_Supplementary_Data [file jkae244_supplementary_data.zip › Supplementary_File_1_G3-2024-405398.xlsx]

## Sheet: Strain List
List of strains used in this study
Strain names	Genotype	Source
EN17	catp-1(kr17)	Ruaud et al., 2007
GR1395	mgIs49 [mlt-10p::gfp-pest;ttx-3::gfp]	CGC / Ruvkun / Frand
PHX2145	catp-1(syb2145) [catp-1::egfp]	SUNY Biotech / This Study
PHX3845	catp-1(syb3845) [catp-1::wrmscarlet)	SUNY Biotech / This Study
PS8521	syIs645 [ets-10p::gfp ofm-1p::rfp]	Sternberg Lab (Caltech)
RB1965	catp-1(ok2585)	CGC / C. elegans KO consortium
SP2734	mlt-4(sv9); mnEx173 [mlt-4(+); pTG96 (sur-5::GFP)]	Fay Lab (Lazetic and Fay, 2017)
SP2736	nekl-3(sv3); mnEx174 [nekl-3(+); pTG96 (sur-5::GFP)]	Fay Lab (Yochem et al., 2015)
WY1145	nekl-2(fd81); nekl-3(gk894345); fdEx286 [pDF153 [nekl-3(+); pTG96 (sur-5::GFP)]	This Study
WY1284, WY1695	nekl-2(fd81); catp-1(fd168); nekl-3(gk894345); fdEx286	This Study; WY1695 2x backcrossed WY1284
WY1286, WY1501	nekl-2(fd81) catp-1(fd170); nekl-3(gk894345)	This Study; WY1501 5x backcrossed WY1286
WY1557, WY1744	nekl-2(fd81) catp-1(fd274); nekl-3(gk894345)	This Study; WY1744 2x backcrossed WY1557
WY1595	nekl-2(fd81) catp-1(fd304); nekl-3(gk894345);	This Study
WY1626	nekl-2(fd81) catp-1(fd309); nekl-3(gk894345); fdEx286	This Study
WY1628	nekl-2(fd81) catp-1(fd304); daf-5(e1386); nekl-3(gk894345); fdEx286	This Study
WY1630	catp-1(ok2585); syIs645 [ets-10p::gfp;ofm-1p::rfp]	This Study
WY1645	catp-1(ok2585); mgIs49 [mlt-10p::gfp-pest;ttx-3::gfp]	This Study
WY1661	catp-1(ok2585); nekl-3(sv3); mnEx174 [nekl-3(+); pTG96 (sur-5::GFP)]	This Study
WY1671	catp-1(ok2585); mlt-4(sv9); mnEX173 [mlt-4(+); pTG96 (sur-5::GFP)]	This Study
WY1672	nekl-2(fd81) catp-1(fd287); nekl-3(gk894345); fdEx286	This Study
WY2023	nekl-2 (fd81) catp-1 (fd407); nekl-3 (gk894345); fdEx286	This Study
WY2107	catp-1(fd429)	This Study
WY2119	nekl-2(fd81) catp-1(fd429); nekl-3(gk894345)	This Study
WY2216	nekl-2(fd81) catp-1(ok2585); nekl-3(gk894345); fdEx286	This Study
WY2218	catp-1(fd304)	This Study
WY2219	catp-1(fd309)	This Study
WY2220	catp-1(fd287)	This Study
WY2221	nekl-2(fd81) catp-1(kr17); nekl-3(gk894345); fdEx286	This Study
