# Supplementary material for: Loss of the Na+/K+ cation pump CATP-1 suppresses nekl-associated molting defects
Source: G3 (Bethesda). 2024 Oct 21;14(12):jkae244. doi: 10.1093/g3journal/jkae244 (PMC11631496; doi:10.1093/g3journal/jkae244)
Supplement: jkae244_Supplementary_Data [file jkae244_supplementary_data.zip › Supplementary_File_2_G3-2024-405398.xlsx]

## Sheet: PCR primers
Strains	catp-1 allele	Forward screening primers		Reverse screening primers		Forward sequencing primers		Reverse sequencing primers
WY1286, WY1501	fd170 [Q905Stop] (from screen)	fd170/fd304 Scr FWD	GCCAATGTAGGGATTGCT	fd170/fd304 Scr REV	CCCGGGCGACATCTTGTTTA	fd170/fd304 Seq FWD	CAGATTGTCACTAGCCTACAC	fd170/fd304 Seq REV	GGCCTCAATGTAGTCTGTC
WY1595, WY1628, WY1629, WY2218	fd304 [Q905Stop] (CRISPR)	fd170/fd304 Scr FWD	GCCAATGTAGGGATTGCT	fd170/fd304 Scr REV	CCCGGGCGACATCTTGTTTA	fd170/fd304 Seq FWD	CAGATTGTCACTAGCCTACAC	fd170/fd304 Seq REV	GGCCTCAATGTAGTCTGTC
WY1284, WY1695, WY1768	fd168 [Splice site–Stop] (from screen)	fd168 Scr FWD	GAACACCACTGGAAGATCGG	fd168 Scr REV	CAAGACACTCAGAGAGAACC	fd168 Seq FWD	TGTACAATTGTACGACCAGG	fd168 Seq REV	CACTCAGAGAGAACCTATGCC
WY1672, WY2220	fd287 [D409E] (CRISPR)	fd287 Scr FWD	TTATCGGATGCTTTGTAGCC	fd287 Scr REV	GTTAGAATGTCGGGAAGCGG	fd287 Seq FWD	ATGTGCCTCAAGGCCTACCAG	fd287 Seq REV	GAGGATGCTTGAGATCTACC
WY1557, WY1744	fd274 [R668C) (from screen)	fd274/fd407 Scr FWD	CCGCTTCATTTAAACCGG	fd274/fd407 Scr REV	CAAATTTGTACTCGACCCGATC	fd274/fd407 Seq FWD	CTTATAGGACAGAGTGTCAGG	fd274/fd407 Seq REV	CCAATCTGCCTTGCGATCG
WY2023	fd407 [R668C] (CRISPR)	fd274/fd407 Scr FWD	CCGCTTCATTTAAACCGG	fd274/fd407 Scr REV	CAAATTTGTACTCGACCCGATC	fd274/fd407 Seq FWD	CTTATAGGACAGAGTGTCAGG	fd274/fd407 Seq REV	CCAATCTGCCTTGCGATCG
WY2119, WY2107	fd429 [Splice site–Stop] (CRISPR)	fd168 Scr FWD	GAACACCACTGGAAGATCGG	fd168 Scr REV	CAAGACACTCAGAGAGAACC	fd168 Seq FWD	TGTACAATTGTACGACCAGG	fd168 Seq REV	CACTCAGAGAGAACCTATGCC
EN17, WY2221	kr17 [Mos1 transposon insertion]	kr17 Scr FWD	GACCTGGCCTCAGAGATGCC	fd168 Scr REV	CAAGACACTCAGAGAGAACC
RB1965, WY1630, WY1645, WY1661, WY1671, WY2216	ok2585 [consortion deletion]	ok2585 Scr FWD	CGTAGCTCAGCAACCAGTGC	ok2585 Scr REV	CCCGATCATCCCAAGATTTA

## Sheet: CRISPR reagents
fd407 [R668C]		All sequences 5'–3'
	sgRNA	TTTGAGCAAAGGCGATCACG CGG
	repair	GAAAACTTCAACAATGTCCCATATATATTCAGGCCGCCTGGGAGATGCTCGGGAACGAGGGTTGTCGCGTGATCGCCTTTGCTCAAAAAAGCTTCAACGCCGATGACAGCACCAAG
	forward screening primer	CCTTCAACTCAATCCGTCGC
	reverse screening primer	CGACCCGATCAAGCCAATCT
	forward sequencing primer	CTTATAGGACAGAGTGTCAGG
	reverse sequencing primer	CCAATCTGCCTTGCGATCG
fd304 [Q905Stop]
	sgRNA	AGCCAATCACCAACCTGCAA TGG
	repair	TTCCCAATCATGATGAGCTTCATGCTAGGGCTTCCACATGGGCTCTCGCGATTGTAGGTACTAGTTGGTGATTGGCTTGATCTAAGTAGATCTACAAAAAATGCGCGGAGAAGAG
	forward screening primer	CGATGATACCCCTGTGCTGG
	reverse screening primer	CCCGGGCGACATCTTGTTTA
	forward sequencing primer	CAGATTGTCACTAGCCTACAC
	reverse sequencing primer	GGCCTCAATGTAGTCTGTC
fd287 [D409E]
	sgRNA	ATCGGCACAGATTACGGTGG CGG
	repair	AACCAAAGATCTGTGACAACCATCTGATTCATGGTGAGAGTGCCTGATTTCTCTGCGCAGATTACGGTGGCTGCTCCGAGCTCGTCTATCAACTCCAGTTTCTTGATTAGAATATTCTTCTG
	forward screening primer	ACATCCCTCCACCATCTGGC
	reverse screening primer	CGGTACGGGTGTCGACGATT
	forward sequencing primer	ATGTGCCTCAAGGCCTACCAG
	reverse sequencing primer	GAGGATGCTTGAGATCTACC
fd429 [GT>AT]
	sgRNA	CGTTTTTGCAGTTATCATTG
	repair	CGTTTTCCGGCACGGTCTGACTAATATTGTCAGCGTTTTTGCAGTTATCATCGAGATGAGTTTTTCGGATTAGGCCTAAACTTCGGCTTAAGCTCAAACTTAGGCA
	forward screening primer	GAACACCACTGGAAGATCGG
	reverse screening primer	CAAGACACTCAGAGAGAACC
	forward sequencing primer	TGTACAATTGTACGACCAGG
	reverse sequencing primer	CACTCAGAGAGAACCTATGCC
fd309 [deletion]
	sgRNA	CGTCATTACTGACAGTACGG
	repair	CGAGTCTCTCTCGATTCTTCCTCTCTCAATTCCACTTCAAATTCTGGATCCTTTGATAAGGCGGCGCCGTACTGTCAGTAATGACGTACTTTATCCATATGGCACGTGGATTCAA
	forward screening primer	TGTTGACCCCAAAAGCCCAT
	reverse screening primer	GTGCCTACCTTCTTCGCCTT
	forward sequencing primer	CCCAAACGCAGGATAAAATAAC
	reverse sequencing primer	GCTGCCAATACGACAGC
