# Supplementary material for: Loss of the Na+/K+ cation pump CATP-1 suppresses nekl-associated molting defects
Source: G3 (Bethesda). 2024 Oct 21;14(12):jkae244. doi: 10.1093/g3journal/jkae244 (PMC11631496; doi:10.1093/g3journal/jkae244)
Supplement: jkae244_Supplementary_Data [file jkae244_supplementary_data.zip › Supplementary_File_3_G3-2024-405398.xlsx]

## Sheet:  Fig. 1
Genetic suppression of nekl-2; nekl-3
Genotype	Adult viable	Larval arrest	% Viable
nekl-2(fd81); nekl-3(gk894345)	17	794	2.09618
nekl-2(fd81) catp-1(fd170); nekl-3(gk894345)	462	374	55.2632
nekl-2(fd81) catp-1(fd304); nekl-3(gk894345)	290	211	57.8842
nekl-2(fd81) catp-1(fd304); daf-5(e1386); nekl-3(gk894345)	417	304	57.8363
nekl-2(fd81) catp-1(fd287); nekl-3(gk894345)	291	71	80.3867
nekl-2(fd81) catp-1(fd309); nekl-3(gk894345)	54	372	12.6761
nekl-2(fd81) catp-1(ok2585); nekl-3(gk894345)	21	539	3.75
nekl-2(fd81) catp-1(kr17); nekl-3(gk894345)	7	358	1.91781
nekl-2(fd81) catp-1(eGFP); nekl-3(gk894345)	2	143	1.37931
DMPP Treatment
Genotype	Adult viable	Larval arrested / retarded	% Viable
WT	86	679	11.2418
catp-1(fd287)	241	384	38.56
catp-1(fd309)	463	18	96.2578
catp-1(fd304)	793	187	80.9184
catp-1(fd429)	521	83	86.2583
catp-1(ok2585)	495	10	98.0198
catp-1(kr17)	499	17	96.7054

## Sheet: Fig. 3a
Percentage of worm exhibiting pharyngeal pumping
Hours	WT	catp-1(ok2585)	catp-1(kr17)	n = 10 worrm per time point
0:00:00	100	100	100
1:00:00	100	100	100
2:00:00	100	100	100
3:00:00	100	100	100
4:00:00	100	100	100
5:00:00	100	100	100
6:00:00	100	100	100
7:00:00	100	100	100
8:00:00	100	100	100
9:00:00	100	100	100
10:00:00	100	100	100
11:00:00	100	100	100
12:00:00	100	100	100
13:00:00	93.75	98.39	100
14:00:00	92	94.12	96
15:00:00	72.34	89.58	86.79
16:00:00	27.27	85.71	79.25
17:00:00	32.56	33.33	33.33
18:00:00	77.55	32.69	35.85
19:00:00	100	72	56.52
20:00:00	95.83	94.55	75
21:00:00	97.92	100	90.7
22:00:00	100	100	97.67
23:00:00	100	100	100
24:00:00	75	100	100
25:00:00	42.82	96.43	100
26:00:00	21.31	75.86	93.62
27:00:00	35	49.12	63.83
28:00:00	78.46	43.18	44.64
29:00:00	96.83	62.75	51.67
30:00:00	100	89.36	75.86
31:00:00	100	95.75	84.21
32:00:00	93.65	97.92	85.97
33:00:00	ND	94.34	98.25
34:00:00	ND	100	100

## Sheet: Fig. 3b
Percentrage of worms expressing Pmlt-10::GFP–PEST
Hours	WT	catp-1(ok2585) Rep1	catp-1(ok2585) Rep2	n = 10 worrm per time point
0:00:00	0	0	0
1:00:00	0	0	0
2:00:00	0	0	0
3:00:00	0	0	0
4:00:00	0	0	0
5:00:00	0	0	0
6:00:00	0	0	0
7:00:00	0	0	0
8:00:00	0	0	0
9:00:00	0	0	0
10:00:00	0	0	0
11:00:00	0	0	0
12:00:00	0	0	0
13:00:00	0	0	0
14:00:00	30	0	0
15:00:00	70	0	0
16:00:00	100	0	40
17:00:00	100	20	50
18:00:00	100	50	100
19:00:00	80	90	100
20:00:00	60	90	100
21:00:00	10	50	80
22:00:00	10	20	70
23:00:00	0	10	50
24:00:00	0	0	10
25:00:00	40	0	10
26:00:00	60	0	20
27:00:00	100	0	30
28:00:00	100	0	40
29:00:00	100	60	60
30:00:00	100	70	90
31:00:00	100	30	60
32:00:00	100	20	40
33:00:00	100	10	30
34:00:00	40	0	10
35:00:00	10	0	10
36:00:00	60	0	0
37:00:00	90	0	0
38:00:00	100	0	0
39:00:00	100	10	20
40:00:00	100	10	50
41:00:00	100	70	90
42:00:00	100	80	90
43:00:00	90	90	100
44:00:00	80	60	70
45:00:00	0	40	50
46:00:00	0	20	0
47:00:00	0	20	0
48:00:00	0	20	0
49:00:00	30	20	20
50:00:00	90	10	20
51:00:00	100	0	20
52:00:00	100	20	30
53:00:00	100	50	40
54:00:00	100	70	80
55:00:00	100	80	80
56:00:00	100	80	80
57:00:00	100	50	80
58:00:00	90	20	60
59:00:00	90	10	70
60:00:00	20	ND	40
61:00:00	ND	ND	ND
62:00:00	ND	ND	ND
63:00:00	ND	ND	ND

## Sheet: Fig. 3c
Strain	No. of worms with Pets-10::GFP expression/total
WT (+dauer pheromone)	10/10
WT (–dauer phermone)	0/12
catp-1 (–dauer phermone)	0/13

## Sheet: Supplmentary Fig. 2
Genetic suppression
Genotype	Adult viable	Larval arrest	% Viable adult
nekl-2(fd81); nekl-3(gk894345)	17	794	2.09618
nekl-2(fd81) fd274; nekl-3(gk894345) [WY1744]	340	656	34.1365
nekl-2(fd81) catp-1(fd407); nekl-3(gk894345)	49	850	5.4505
nekl-2(fd81) fd168; nekl-3(gk894345) [WY1768]	1145	169	87.1385
nekl-2(fd81) catp-1(fd429); nekl-3(gk894345)	27	1157	2.28041
nekl-3(sv3)	0	200	0
catp-1(ok2585); nekl-3(sv3)	1	225	0.442478
mlt-4(sv9)	0	350	0
catp-1(ok2585); mlt-4(sv9)	0	437	0
DMPP Treatment
catp-1 allele	Adult viable	Larval arrested /retarded	% Viable adult
WT	240	325	42.4779
kr17 (Mos1)	331	40	89.2183
syb2145 (catp-1::eGFP)	380	70	84.4444
syb3845 (catp-1::mScarlet)	462	55	89.3617
ok2585 (Δ)	324	6	98.1818
fd429 (GT>AT)	286	115	71.3217
